# Supplementary material for: Attenuated Salmonella Typhimurium expressing Salmonella Paratyphoid A O-antigen induces protective immune responses against two Salmonella strains
Source: Virulence. 2019 Jan 14;10(1):82–96. doi: 10.1080/21505594.2018.1559673 (PMC6363073; doi:10.1080/21505594.2018.1559673)
Supplement: Supplemental Material [file kvir-10-01-1559673-s001.zip]

Archive with 8 entries (8 files):
- Figure S1_revised.tif
- Figure S2_revised.tif
- Figure S3_revised.tif
- Figure S4_revised.tif
- Figure S5_revised.tif
- Figure S6_revised.tif
- Supplementary Fig caption.docx
- Supplementary Table S1 P2_11_19.docx
